# Supplementary material for: EPSD 2.0: An Updated Database of Protein Phosphorylation Sites Across Eukaryotic Species
Source: Genomics Proteomics Bioinformatics. 2025 Jun 20;23(3):qzaf057. doi: 10.1093/gpbjnl/qzaf057 (PMC12448286; doi:10.1093/gpbjnl/qzaf057)
Supplement: qzaf057_Supplementary_Data [file qzaf057_supplementary_data.zip]

Archive with 8 entries (8 files):
- Figure S1.tiff
- File S1.docx
- supplementary material captions.docx
- Table S1.xlsx
- Table S2.xlsx
- Table S3.xlsx
- Table S4.xlsx
- Table S5.xlsx
