# Supplementary material for: EPSD 2.0: An Updated Database of Protein Phosphorylation Sites Across Eukaryotic Species
Source: Genomics Proteomics Bioinformatics. 2025 Jun 20;23(3):qzaf057. doi: 10.1093/gpbjnl/qzaf057 (PMC12448286; doi:10.1093/gpbjnl/qzaf057)
Supplement: qzaf057_Supplementary_Data [file qzaf057_supplementary_data.zip › Table S2.xlsx]

## Sheet: Table S2
Table S2 The public data resources that included 10 phosphorylation databases and 100 additional databases or tools
Note: We used a total of 110 resources including 10 other phosphorylation databases and 100 additional databases or tools for the construction of the EPSD. The details regarding the processing of each resource are shown in the File S1. PTM, post-translational modification; ML, machine learning; UB, Ubiquitin; UBL, Ubiquitin-like; E1s, ubiquitin-activating enzymes; E2s ubiquitin-conjugating enzyme…
Resource	Type	Web link	Available	Data volume	Brief description	Citation	PubMed
Public phosphorylation resource
PhosphoSitePlus	Database	http://www.phosphosite.org/	Yes	20.02 Mb	Provides comprehensive information and tools for the study of protein post-translational modifications (PTMs) including phosphorylation, acetylation, and more. The web use is free for everyone including commercial	Hornbeck et al., 2019	30445427
iPTMnet	Database	https://research.bioinformatics.udel.edu/iptmnet/	Yes	45.23 Mb	A protein post-translational modification database for PTM knowledge discovery	Huang et al., 2018	29145615
RegPhos	Database	http://140.138.144.141/~RegPhos/	No	5.62 Mb	A resource to explore the protein kinase-substrate phosphorylation networks	Huang et al., 2014	24771658
BioGRID	Database	https://thebiogrid.org/	Yes	5.82 Mb	An interaction repository with data compiled through comprehensive curation efforts	Oughtred et al., 2019	30476227
dbPTM	Database	https://biomics.lab.nycu.edu.tw/dbPTM/	Yes	140.11 Mb	An integrated resource for protein post-translational modifications	Li et al., 2022	34788852
Plant PTM Viewer	Database	https://www.psb.ugent.be/webtools/ptm-viewer/	Yes	16.07 Mb	A resource for plant post-translational modifications	Willems et al., 2017	38872385
Pf-Phospho	Database	http://202.54.249.134/DB/index.php	Yes	140 Kb	A resource available for ML-based prediction of phospho-signaling networks of Plasmodium	Gupta et al., 2022	35753700
Scop3P	Database	https://iomics.ugent.be/scop3p	Yes	22.78 Mb	A resource for visualization and analysis of phosphosites	Ramasamy et al., 2020	32508104
PhosPhAt	Database	http://phosphat.uni-hohenheim.de/	Yes	16.36 Mb	The Arabidopsis thaliana phosphorylation site database	Xi et al., 2021	23172287
UniProt	Database	http://www.uniprot.org/	Yes	2.63 Mb	The universal protein knowledgebase	The UniProt Consortium, 2023	36408920
Phosphorylation regulator
PhosphoSitePlus	Database	http://www.phosphosite.org/	Yes	528.38Kb	A knowledgebase dedicated to mammalian post-translational modifications (PTMs), contains over 330,000 non-redundant PTMs, including phospho, acetyl, ubiquityl and methyl groups	Hornbeck et al., 2019	30445427
Phospho.ELM	Database	http://phospho.elm.eu.org/	No	191.47 Kb	A relational database designed to store in vivo and in vitro phosphorylation data extracted from the scientific literature and phosphoproteomic analyses	Dinkel et al., 2011	21062810
PostMod	Database	http://biodb.kaist.ac.kr/PTM/	Yes	132.28 Kb	A predict sever for phosphorylation sites	Jung et al., 2010	20122181
PSEA	Tool	http://bioinfo.ncu.edu.cn/PKPred_Home.aspx	No	277.71 Kb	Kinase-specific prediction and analysis of human phosphorylation substrates	Suo et al., 2014	24681538
PhosphoNetworks	Database	http://www.phosphonetworks.org/	Yes	401.12 Kb	A database for human phosphorylation networks	Hu et al., 2014	24227675
HuPho	Database	http://hupho.uniroma2.it/	No	33.32 Kb	The human phosphatase portal	Liberti et al., 2013	22804825
DEPOD	Database	http://www.depod.bioss.uni-freiburg.de/	Yes	10.92 Kb	A manually curated open access database providing human phosphatases	Duan et al., 2015	25332398
GPS	Tool	http://gps.biocuckoo.cn/	Yes	266.88 Mb	A tool to predict kinase-specific phosphorylation sites in hierarchy	Xue et al., 2011	21062758
NetworKIN	Tool	http://www.networkin.info/	Yes	59.05 Mb	An algorithm that integrates cellular context information and motif-based predictions	Horn et al., 2014	24874572
PKIS	Database	http://bioinformatics.ustc.edu.cn/pkis/	No	2.93 Mb	Computational identification of protein kinases for experimentally discovered protein phosphorylation sites	Zou et al., 2013	23941207
PhosphoPICK	Tool	http://bioinf.scmb.uq.edu.au/phosphopick/phosphopick	No	11.58 Mb	A method for predicting kinase substrates using an integrated system of cellular context and protein sequence information	Patrick et al., 2015	25304781
RegPhos	Database	http://140.138.144.141/~RegPhos/index.php	No	348.50 Kb	A resource to explore the protein kinase-substrate phosphorylation networks in human and mouse	Huang et al., 2014	24771658
Genetic variation & mutation
TCGA	Database	https://www.cancer.gov/tcga	Yes	2.69 Mb	A public funded project that aims to catalogue and discover major cancer-causing genomic alterations to create a comprehensive "atlas" of cancer genomic profiles	Hutter et al., 2018	29625045
ICGC	Database	http://icgc.org/	Yes	20.30 Mb	To obtain a comprehensive description of genomic, transcriptomic and epigenomic changes in 50 different tumor types and/or subtypes which are of clinical and societal importance across the globe	Zhang et al., 2019	30877282
COSMIC	Database	https://cancer.sanger.ac.uk/cosmic	Yes	19.30 Mb	The world's largest and most comprehensive resource for exploring the impact of somatic mutations in human cancer	Tate et al., 2019	30371878
dbSNP	Database	https://www.ncbi.nlm.nih.gov/snp	Yes	18.08 Mb	The NCBI database of genetic variation	Sherry et al., 2001	11125122
IntOGen	Database	https://www.intogen.org/	Yes	1.06 Mb	Integration and data mining of multidimensional oncogenomic data	Rubio-Perez et al., 2015	25759023
MIMP	Database	http://mimp.baderlab.org/	Yes	3.30 Mb	Characterizes genetic variants such as cancer mutations that specifically alter kinase-binding sites in proteins	Wagih et al., 2015	25938373
Functional annotation
iEKPD	Database	http://iekpd.biocuckoo.org/	Yes	626.35 Kb	Contained 197,348 phosphorylation regulators, including 109,912 protein kinases, 23,294 protein phosphatases and 68,748 PPBD-containing proteins in 164 eukaryotic specie	Guo et al., 2019	30380109
iUUCD	Database	http://iuucd.biocuckoo.org/	Yes	690.09 Kb	Contained 136,512 UB/UBL regulators, including 1230 E1s, 5636 E2s, 93,343 E3s, 9548 DUBs, 30,173 UBDs and 11,099 ULDs in 148 eukaryotic species	Zhou et al., 2018	29106644
WERAM	Database	http://weram.biocuckoo.org/	Yes	110.79 Kb	Collected over 580 experimentally identified histone regulators from eight model organisms	Xu et al., 2017	27789692
AnimalTFDB 4.0	Database	https://guolab.wchscu.cn/AnimalTFDB4/#/	Yes	835.60 Kb	A comprehensive resource for annotation and prediction of animal transcription factors	Hu et al., 2019	30204897
PlantTFDB 5.0	Database	https://planttfdb.gao-lab.org/	Yes	84.30 Kb	Plant Transcription Factor Database	Jin et al., 2017	27924042
AmyPro	Database	http://amypro.net/	No	9.79 Kb	A database of proteins with validated amyloidogenic regions	Varadi et al., 2018	29040693
HAMAP	Database	http://hamap.expasy.org/	Yes	99.01 Kb	High-quality Automated and Manual Annotation of Proteins	Pedruzzi et al., 2015	25348399
Membranome	Database	http://membranome.org/	Yes	359.14 Kb	Provides structural and functional data about single-spanning (bitopic) transmembrane proteins of six organisms	Lomize et al., 2018	29126305
neXtProt	Database	https://www.nextprot.org/	Yes	1.28 Mb	Now has proteomics data for over 85% of the human proteins, as well as new tools tailored to the proteomics community	Gaudet et al., 2017	27899619
iPCD	Database	https://ipcd.biocuckoo.cn/	Yes	168.28 Kb	Containing 191,543 proteins potentially associated with autophagy and cell death pathways in 164 eukaryotes	Deng et al., 2018	29157087
CGDB	Database	http://cgdb.biocuckoo.org/	Yes	890.74 Kb	Containing ∼73,000 circadian-related genes in 68 animals, 39 plants and 41 fungi	Li et al., 2017	27789706
MultitaskProtDB-II	Database	http://wallace.uab.es/multitaskII/	No	91.37 Kb	A database of multitasking/moonlighting proteins	Franco-Serrano et al., 2018	29136215
MoonDB 2.0	Database	http://moondb.hb.univ-amu.fr/	Yes	124.23 Kb	An updated database of extreme multifunctional and moonlighting proteins	Ribeiro et al., 2019	30371819
CORUM	Database	http://mips.helmholtz-muenchen.de/corum/	Yes	3.21 Mb	The comprehensive resource of mammalian protein complexes	Giurgiu et al., 2019	30357367
CellMarker	Database	http://xteam.xbio.top/CellMarker/	Yes	238.14 Mb	A manually curated resource of cell markers in human and mouse	Zhang et al., 2019	30289549
GPCRdb	Database	http://www.gpcrdb.org/	Yes	46.39 Kb	G protein-coupled receptors (GPCRs)	Pándy-Szekeres et al., 2018	29155946
PTMCode	Database	http://ptmcode.embl.de/	Yes	394.93 Mb	A resource for functional associations of post-translational modifications within and between proteins	Minguez et al., 2015	25361965
Structural annotation
PDB	Database	http://www.rcsb.org/	Yes	22.68 Gb	Contains 41,599 distinct protein sequences, 36,830 structures of human sequences and 9465 nucleic acid containing structures	Burley et al., 2019	30357411
MMDB	Database	https://www.ncbi.nlm.nih.gov/Structure/MMDB/mmdb.shtml	Yes	10.00 Mb	Close to 60% of protein sequences tracked in comprehensive databases can be mapped to a known three-dimensional (3D) structure by standard sequence similarity searches	Madej et al., 2014	24319143
SCOP2	Database	https://www.ebi.ac.uk/pdbe/scop/	Yes	66.11 Kb	A prototype of a new structural classification of proteins	Andreeva et al., 2014	24293656
IUPred	Tool	https://iupred3.elte.hu/	Yes	997.0 Mb	Web server for the prediction of intrinsically unstructured regions of proteins based on estimated energy content	Dosztányi et al., 2005	15955779
MobiDB 3.0	Database	https://mobidb.org/	Yes	4.25 Mb	Annotations of intrinsic protein disorder and its function	Piovesan et al., 2018	29136219
Physicochemical property
AAindex	Database	http://www.genome.jp/aaindex/	Yes	97.57 Kb	A database of numerical indices representing various physicochemical and biochemical properties of amino acids and pairs of amino acids	Kawashima et al., 2008	17998252
Compute pI/Mw	Tool	https://web.expasy.org/compute_pi/	Yes	5.61 Mb	A tool which allows the computation of the theoretical pI (isoelectric point) and Mw (molecular weight) for a list of UniProt Knowledgebase (Swiss-Prot or TrEMBL) entries or for user entered sequences Z	Wilkins et al., 1999	10027275
Functional domain
Pfam	Database	http://pfam.xfam.org/	Yes	14.07 Mb	A widely used database of protein families, containing 14,831 manually curated entries in the current release	El-Gebali et al., 2019	30357350
PROSITE	Database	https://prosite.expasy.org/	Yes	10.93 Mb	Consists of documentation entries describing protein domains, families and functional sites, as well as associated patterns and profiles to identify them	Sigrist et al., 2013	23161676
InterPro	Database	http://www.ebi.ac.uk/interpro/	Yes	129.67 Mb	Provides functional analysis of proteins by classifying them into families and predicting domains and important sites	Mitchell et al., 2019	30398656
Gene3D	Database	http://gene3d.biochem.ucl.ac.uk/	No	11.95 Mb	A database of globular domain annotations for millions of available protein sequences	Lewis et al., 2018	29112716
PIRSF	Database	https://proteininformationresource.org/pirwww/dbinfo/pirsf.shtml	Yes	3.48 Mb	Reflects evolutionary relationships of full-length proteins and domains	Nikolskaya et al., 2007	19455212
PRINTS	Database	http://130.88.97.239/PRINTS/index.php	No	158.00 Kb	A collection of diagnostic protein family 'fingerprints'	Attwood et al., 2012	22508994
SMART	Database	http://smart.embl-heidelberg.de/	Yes	27.51 Mb	A web resource for the identification and annotation of protein domains and the analysis of protein domain architectures	Letunic et al., 2018	29040681
Disease-associated information
ClinVar	Database	https://www.ncbi.nlm.nih.gov/clinvar/	Yes	60.94 Mb	A public archive of reports of the relationships among human variations and phenotypes with supporting evidence	Landrum et al., 2018	29165669
GWASdb	Database	https://www.nitrc.org/projects/gwasdb/	Yes	3.17 Mb	Collected 2479 unique publications from PubMed and other resources, generated a total of 252,530 unique TASs, mapped 1610 GWAS traits to 501 Human Phenotype Ontology (HPO) terms, 435 Disease Ontology (DO) terms and 228 Disease Ontology Lite (DOLite) terms	Li et al., 2016	26615194
SNPdbe	Database	https://bromberglab.org/project/snpdbe/	Yes	1.19 Mb	A database and a webinterface that is designed to fill the annotation gap left by the high cost of experimental testing for functional significance of protein variants	Schaefer et al., 2012	22210871
PMD	Database	http://proteinmicroarray.cn/index.php/help/about-pmd	Yes	2.44 Mb	Contains over 81,000 mutants, including artificial as well as natural mutants of various proteins extracted from about 10,000 articles	Kawabata et al., 1999	9847227
MSV3d	Database	http://decrypthon.igbmc.fr/msv3d/cgi-bin/home	No	685.21 Kb	Provides full annotation of missense variants of all human proteins with multi-level characterization including details of the physico-chemical changes induced by the amino acid modification	Luu et al., 2012	22491796
ActiveDriverDB	Database	https://activedriverdb.org/	Yes	28.35 Mb	Human disease mutations and genome variation in post-translational modification sites of proteins	Krassowski et al., 2018	29126202
BioMuta	Database	https://hive.biochemistry.gwu.edu/biomuta	Yes	697.50 Mb	An integrated sequence feature database, provides a framework for automated and manual curation and integration of cancer-related sequence features so that they can be used in NGS analysis pipelines	Dingerdissen et al., 2018	30053270
Kin-Driver	Database	http://kin-driver.leloir.org.ar/	Yes	6.38 Kb	A human kinase database with driver mutations	Simonetti et al., 2014	25414382
NECTAR	Database	http://nectarmutation.org/main/	No	836.46 Kb	A database and web application to annotate disease-related and functionally important amino acids in human proteins	Gong et al., 2014	24297257
OMIM	Database	http://omim.org/	Yes	1.85 Gb	A comprehensive, authoritative and timely research resource of curated descriptions of human genes and phenotypes and the relationships between them	Amberger et al., 2019	30445645
PTMD	Database	https://ptmd.biocuckoo.cn/	Yes	117.20 Kb	A Database of Human Disease-associated Post-translational Modifications	Xu et al., 2018	30244175
MSDD	Database	http://www.bio-bigdata.com/msdd/	No	338.04 Kb	miRNA SNP Disease Database	Yue et al., 2018	29106642
DiseaseEnhancer	Database	http://biocc.hrbmu.edu.cn/DiseaseEnhancer/	Yes	236.09 Kb	A resource of human disease-associated enhancer catalog	Zhang et al., 2018	29059320
Protein-protein interaction
IID	Database	http://iid.ophid.utoronto.ca/	Yes	232.83 Mb	A major replacement of the I2D interaction database, with larger PPI networks (a total of 1,566,043 PPIs among 68,831 proteins)	Kotlyar et al., 2019	30407591
iRefIndex	Database	http://irefindex.org	No	342.06 Mb	A consolidated protein interaction database with provenance	Razick et al., 2008	18823568
PINA	Database	https://omics.bjcancer.org/pina/	Yes	181.46 Mb	Including multiple collections of interaction modules identified by different clustering approaches from the whole network of protein interactions ('interactome') for six model organisms	Cowley et al., 2012	22067443
HINT	Database	http://hint.yulab.org	Yes	42.91 Mb	High-quality protein interactomes and their applications in understanding human disease	Das et al., 2012	22846459
Mentha	Database	http://mentha.uniroma2.it	Yes	61.40 Mb	A resource for browsing integrated protein-interaction networks	Calderone et al., 2013	23900247
inBio MapTM	Database	https://wermelinglab.com/2017/05/22/great-protein-interaction-database-inbio-map/	Yes	121.90 Mb	> 500,000 functional interpretation of > 4700 cancer genomes and genes involved in autism	Li et al., 2017	27892958
STRING	Database	https://string-db.org/	Yes	4.87 Gb	A database of known and predicted protein-protein interactions, covers 9,643,763 proteins from 2031 organisms	Szklarczyk, et al., 2019	30476243
TIMBAL		http://mordred.bioc.cam.ac.uk/timbal	No	1.63 Mb	A database holding molecules of molecular weight < 1200 Daltons that modulate protein–protein interactions	Higueruelo et al., 2013	23766369
Drug-target relation
TTD	Database	https://db.idrblab.net/ttd/	Yes	1.18 Mb	Contains 2025 targets, including 364 successful, 286 clinical trial, 44 discontinued and 1331 research targets, 17,816 drugs, including 1540 approved, 1423 clinical trial, 14,853 experimental drugs and 3681 multi-target agents	Li et al., 2018	29140520
DrugBank	Database	https://go.drugbank.com/	Yes	2.20 Mb	Contains 9591 drug entries including 2037 FDA-approved small molecule drugs, 241 FDA-approved biotech (protein/peptide) drugs, 96 nutraceuticals and over 6000 experimental drugs	Wishart et al., 2018	29126136
GtoPdb	Database	http://www.guidetopharmacology.org/targets.jsp	Yes	1.62 Mb	Providing pharmacological, chemical, genetic, functional and pathophysiological data on the targets of approved and experimental drugs	Harding et al., 2018	29149325
ADReCS-Target	Database	http://bioinf.xmu.edu.cn/ADReCS-Target	No	207.81 Kb	Provides comprehensive information for illustrating ADRs caused by drug interactions with protein, gene and genetic variation	Zhang et al., 2007	17463030
ECOdrug	Database	https://ecodrug.org/	Yes	1.02 Mb	A database connecting drugs and conservation of their targets across species	Verbruggen et al., 2018	29140522
DGIdb	Database	http://www.dgidb.org/	Yes	3.23 Mb	Consolidates, organizes and presents drug-gene interactions and gene druggability information from papers, databases and web resources	Cotto et al., 2018	29156001
CTD	Database	http://ctdbase.org/	Yes	638.14 Mb	A free resource that provides manually curated information on chemical, gene, phenotype, and disease relationships to advance understanding of the effect of environmental exposures on human health	Grondin et al., 2019	30247620
DrugCentral	Database	http://drugcentral.org/	Yes	884.51 Kb	A drug information resource	Ursu et al., 2019	30371892
Orthologous information
InParanoid	Database	https://inparanoidb.sbc.su.se/	Yes	6.13 Mb	Provides a user interface to orthologs inferred by the InParanoid algorithm	Sonnhammer et al., 2015	25429972
OMA	Database	https://omabrowser.org/oma/home/	Yes	5.94 Mb	A leading resource to relate genes across many species from all of life	Altenhoff et al., 2018	29106550
OrthoDB	Database	http://www.orthodb.org/	Yes	35.32 Mb	A comprehensive catalog of orthologs, genes inherited by extant species from a single gene in their last common ancestor	Kriventseva et al., 2019	30395283
HOGENOM	Database	http://doua.prabi.fr/databases/hogenom/home.php?contents=query	Yes	5.26 Mb	Database of complete genome homologous genes families	Penel et al., 2009	19534752
Biological pathway
KEGG	Database	http://www.genome.jp/kegg/	Yes	9.37 Mb	A database resource for understanding high-level functions and utilities of the biological system, such as the cell, the organism and the ecosystem, from molecular-level information, especially large-scale molecular datasets generated by genome sequencing and other high-throughput experimental technologies	Kanehisa et al., 2019	30321428
SignaLink	Database	http://signalink.org/	Yes	5.86 Mb	An integrated resource to analyze signaling pathway cross-talks, transcription factors, miRNAs and regulatory enzymes	Fazekas et al., 2013	23331499
Reactome	Database	https://reactome.org/	Yes	28.16 Mb	Provides molecular details of signal transduction, transport, DNA replication, metabolism, and other cellular processes as an ordered network of molecular transformations-an extended version of a classic metabolic map, in a single consistent data model	Fabregat et al., 2018	29145629
Transcriptional regulator
TRRUST	Database	http://www.grnpedia.org/trrust/	Yes	718.99 Kb	An expanded reference database of human and mouse transcriptional regulatory interactions	Han et al., 2018	29087512
HEDD	Database	http://zdzlab.einstein.yu.edu/1/hedd/hedd.php	No	41.02 Mb	An integrated human enhancer disease database	Wang et al., 2018	29077884
DroID	Database	http://droidb.org/	Yes	6.93 Mb	A comprehensive, integrated resource for protein, transcription factor, RNA and gene interactions for Drosophila	Murali et al., 2011	21036869
YTRP	Database	http://cosbi3.ee.ncku.edu.tw/YTRP/	Yes	841.01 Kb	Aimed to find the TRP information for the TFPE-identified TF-gene regulatory pairs	Yang et al., 2014	24608172
RegNetwork	Database	http://www.zpliulab.cn/RegNetwork/home	Yes	301.01 Kb	Gene regulatory networks for human and mouse by collecting the documented regulatory interactions among TFs, miRNAs and target genes	Liu et al., 2015	26424082
mRNA expression
TCGA	Database	https://cancergenome.nih.gov/	Yes	18.22 Gb	The Cancer Genome Atlas (TCGA) has generated comprehensive, multi-dimensional maps of the key genomic changes in 33 types of cancer. The TCGA dataset, 2.5 petabytes of data describing tumor tissue and matched normal tissues from more than 11,000 patients, is publically available and has been used widely by the research community	Hutter et al., 2018	29625045
ICGC	Database	http://icgc.org/	Yes	12.92 Gb	The Data Portal currently contains data from 24 cancer projects, and consists of 3478 genomes and 13 cancer types and subtypes	Zhang et al., 2019	30877282
ArrayExpress	Database	https://www.ebi.ac.uk/biostudies/arrayexpress	Yes	2.75 Gb	An archive of functional genomics data	Athar et al., 2019	30357387
GXD	Database	http://www.informatics.jax.org/expression.shtml	Yes	10.49 Mb	The mouse Gene Expression Database	Smith et al., 2019	30335138
COSMIC	Database	https://cancer.sanger.ac.uk/cosmic	Yes	7.16 Gb	Describes 2,002,811 coding point mutations in over one million tumor samples and across most human genes	Tate et al., 2019	30371878
BioXpress	Database	https://hive.biochemistry.gwu.edu/bioxpress	Yes	40.19 Mb	A curated gene expression and disease association database	Dingerdissen et al., 2018	30053270
TissGDB	Database	https://bioinfo.uth.edu/TissGDB/	Yes	803.94 Kb	Tissue-specific Gene DataBase in cancer	Kim et al., 2018	29036590
FFGED	Database	http://bioinfo.townsend.yale.edu/	No	18.35 Mb	The filamentous fungal gene expression database	Zhang et al., 2010	20025988
SZDB	Database	http://www.szdb.org.cn/index.html	Yes	1.25 Gb	A comprehensive resource for schizophrenia research	Wu et al., 2017	27451428
TISSUES 2.0	Database	http://tissues.jensenlab.org/	Yes	1.17 Gb	An integrative web resource on mammalian tissue expression	Palasca, et al. 2018	29617745
The Human Protein Atlas	Database	http://www.proteinatlas.org/	Yes	2.87 Gb	11,200 unique proteins corresponding to over 50% of all human protein-encoding genes have been analysed	Uhlen et al., 2017	28818916
Human Proteome Map	Database	http://www.humanproteomemap.org/	No	10.16 Mb	Including 30 histologically normal human samples, resulted in identification of proteins encoded by 17,294 genes	Kim et al., 2014	24870542
Protein expression/Proteomics
The Human Protein Atlas	Database	http://www.proteinatlas.org/	Yes	13.34 Mb	11,200 unique proteins corresponding to over 50% of all human protein-encoding genes have been analysed	Uhlen et al., 2017	28818916
Human Proteome Map	Database	http://www.humanproteomemap.org/	No	14.60 Mb	Including 30 histologically normal human samples, resulted in identification of proteins encoded by 17,294 genes	Kim et al., 2014	24870542
Subcellular localization
NLSdb	Database	https://rostlab.org/services/nlsdb/	No	81.70 Kb	Nuclear Localization Signals	Bernhofer et al., 2018	29106588
COMPARTMENTS	Database	https://compartments.jensenlab.org/	Yes	403.57 Mb	Unification and visualization of protein subcellular localization evidence	Binder et al., 2014	24573882
Translocatome	Database	http://translocatome.linkgroup.hu	Yes	2.72 Mb	Translocating human proteins	Mendik et al., 2019	30380112
