# Supplementary material for: EPSD 2.0: An Updated Database of Protein Phosphorylation Sites Across Eukaryotic Species
Source: Genomics Proteomics Bioinformatics. 2025 Jun 20;23(3):qzaf057. doi: 10.1093/gpbjnl/qzaf057 (PMC12448286; doi:10.1093/gpbjnl/qzaf057)
Supplement: qzaf057_Supplementary_Data [file qzaf057_supplementary_data.zip › Table S3.xlsx]

## Sheet: Table S3
Table S3 The distribution of p-sites and phosphoproteins across the 223 species
Note: pS, phospho-serine; pT, phospho-threonine; pY, phospho-tyrosine.
Species	Site	Protein	pS	pT	pY	Other residues
Homo sapiens	1071725	75248	688682	273532	109472	39
Mus musculus	534246	45003	369802	126575	37864	5
Acanthamoeba castellanii	2	2	2	0	0	0
Aedes aegypti	8626	1952	6261	2000	365	0
Anas platyrhynchos	11	3	9	2	0	0
Anas platyrhynchos platyrhynchos	4	1	4	0	0	0
Anguilla anguilla	2	1	1	0	1	0
Apis mellifera	3909	1259	3474	424	11	0
Aplysia californica	3	3	2	0	1	0
Arabidopsis lyrata subsp. lyrata	47	28	34	11	2	0
Arabidopsis thaliana	166546	31106	124850	33920	7776	0
Arachis hypogaea	5	1	2	1	2	0
Argyrosomus regius	4	1	4	0	0	0
Artemia salina	4	4	4	0	0	0
Ascaris suum	2	1	2	0	0	0
Aspergillus flavus	632	284	506	110	16	0
Aspergillus fumigatus	19	1	19	0	0	0
Aspergillus parasiticus	1	1	1	0	0	0
Avena sativa	8	3	8	0	0	0
Bambusa oldhamii	1	1	1	0	0	0
Beauveria bassiana	1056	486	829	217	10	0
Bolinus brandaris	1	1	1	0	0	0
Bombyx mori	2773	901	2096	567	110	0
Bos taurus	21767	4045	16524	4491	752	0
Brachypodium distachyon	13592	3390	10421	2842	329	0
Branchiostoma belcheri	3	1	0	0	3	0
Brassica campestris	1	1	1	0	0	0
Brassica napus	671	298	363	189	119	0
Bubalus bubalis	2	2	2	0	0	0
Caenorhabditis elegans	26276	4894	18299	5813	2164	0
Callithrix jacchus	3	2	2	1	0	0
Camelus dromedarius	23	5	23	0	0	0
Candida albicans	277	80	213	60	4	0
Candida albicans (strain SC5314 / ATCC MYA-2876)	19798	3607	15526	3933	339	0
Candida albicans (strain WO-1)	8	4	8	0	0	0
Candida glabrata	4747	1263	3872	790	85	0
Canis lupus familiaris	58	29	46	8	4	0
Capra hircus	31	14	27	2	2	0
Capsella bursa-pastoris	1	1	0	1	0	0
Capsicum annuum	1	1	0	1	0	0
Cavia cutleri	5	2	4	1	0	0
Cavia porcellus	7	5	5	2	0	0
Chironomus tentans	3	1	3	0	0	0
Chlamydomonas reinhardtii	25524	7226	20930	4334	260	0
Chlorocebus aethiops	10	4	8	1	1	0
Cicer arietinum	959	375	898	49	12	0
Ciona intestinalis	2	2	2	0	0	0
Ciona savignyi	1	1	1	0	0	0
Citrus sinensis	200	123	138	54	8	0
Clupea pallasii	7	3	6	1	0	0
Colius striatus	3	1	3	0	0	0
Columba livia	2	1	1	0	1	0
Coturnix japonica	11	3	8	3	0	0
Cricetulus griseus	4068	1831	3477	547	44	0
Cricetus cricetus	51	16	39	6	6	0
Cryptococcus neoformans	9	3	9	0	0	0
Ctenopharyngodon idella	1	1	1	0	0	0
Cyanidioschyzon merolae	5	2	4	1	0	0
Cylindrotheca fusiformis	35	1	35	0	0	0
Cyprinus carpio	4	2	0	2	2	0
Danio rerio	10287	2583	7698	2283	306	0
Daphnia pulex	118	106	100	14	4	0
Dictyostelium discoideum	25733	3899	17900	7256	577	0
Didelphis virginiana	3	1	3	0	0	0
Dromaius novaehollandiae	2	1	2	0	0	0
Drosophila melanogaster	40215	6220	29088	8836	2291	0
Electrophorus electricus	4	1	3	1	0	0
Emericella nidulans	1	1	0	1	0	0
Emericella nidulans	1544	804	1215	303	26	0
Entamoeba histolytica	1	1	1	0	0	0
Equus caballus	10	2	8	1	1	0
Eucalyptus camaldulensis	1	1	1	0	0	0
Exaiptasia diaphana	2	2	2	0	0	0
Felis catus	6	3	4	0	2	0
Galeorhinus galeus	3	1	3	0	0	0
Gallus gallus	1897	784	1371	269	257	0
Giardia intestinalis	5	4	1	4	0	0
Gibberella zeae	5	1	3	2	0	0
Glycine max	13785	5136	11305	1925	555	0
Glycine soja	2	2	2	0	0	0
Gobiocypris rarus	1	1	1	0	0	0
Gossypium barbadense	4	1	2	2	0	0
Gossypium hirsutum	7696	2997	6403	1014	279	0
Helicoverpa armigera	1	1	0	1	0	0
Helix pomatia	3	1	3	0	0	0
Hordeum vulgare	81	35	74	7	0	0
Hordeum vulgare subsp. spontaneum	2	1	2	0	0	0
Hordeum vulgare subsp. vulgare	917	634	805	112	0	0
Hylobates lar	2	1	2	0	0	0
Hypocrea jecorina (strain QM6a)	1700	846	1410	284	6	0
Jatropha curcas	5186	1913	4156	977	53	0
Kluyveromyces lactis	6621	1490	5367	1132	122	0
Komagataella pastoris	1	1	1	0	0	0
Komagataella phaffii	1	1	1	0	0	0
Lachancea thermotolerans	5591	1301	4667	822	102	0
Laodelphax striatellus	2	1	2	0	0	0
Leishmania donovani	4	1	2	2	0	0
Leishmania mexicana	9	2	5	3	1	0
Lilium longiflorum	1	1	0	1	0	0
Lotus japonicus	198	97	173	19	6	0
Lytechinus pictus	2	1	2	0	0	0
Macaca arctoides	2	1	2	0	0	0
Macaca fascicularis	2035	1148	1781	203	51	0
Macaca fuscata fuscata	2	2	2	0	0	0
Macaca mulatta	3	3	2	1	0	0
Magnaporthe oryzae	14552	2638	10045	4006	501	0
Malus domestica	1	1	0	1	0	0
Marchantia polymorpha	2	2	0	2	0	0
Medicago sativa	1	1	0	0	1	0
Medicago truncatula	19433	5175	15532	3292	609	0
Meleagris gallopavo	6	2	6	0	0	0
Mesocricetus auratus	3	2	3	0	0	0
Meyerozyma guilliermondii	4656	1207	3819	745	92	0
Microcebus murinus	4	3	3	1	0	0
Mustela putorius furo	2	2	1	1	0	0
Naumovozyma castellii	4932	1127	3954	897	81	0
Neurospora crassa	9212	2326	6437	2427	348	0
Nicotiana tabacum	90	54	47	43	0	0
Oikopleura dioica	3	2	3	0	0	0
Olimarabidopsis pumila	10	1	5	4	1	0
Oncorhynchus mykiss	1	1	1	0	0	0
Oryctolagus cuniculus	244	89	192	37	14	1
Oryza glaberrima	4	1	3	0	1	0
Oryza rufipogon	5	2	4	0	1	0
Oryza sativa	58	21	48	9	1	0
Oryza sativa subsp. indica	7610	2740	6358	1164	88	0
Oryza sativa subsp. japonica	38860	13002	32134	5887	839	0
Oryzias latipes	4	1	4	0	0	0
Ostreococcus lucimarinus	2	1	2	0	0	0
Ostreococcus tauri	2795	1198	2295	456	44	0
Ovis aries	32	12	25	5	2	0
Panus similis	1	1	1	0	0	0
Paracoccidioides brasiliensis	393	222	315	67	11	0
Paramecium octaurelia	16	2	6	6	4	0
Parechinus angulosus	6	1	6	0	0	0
Patiria pectinifera	3	3	3	0	0	0
Pediculus humanus subsp. corporis	3	1	2	1	0	0
Penaeus vannamei	1	1	1	0	0	0
Petrosia ficiformis	3	1	2	0	1	0
Phaseolus vulgaris	1	1	1	0	0	0
Physarum polycephalum	3	1	0	3	0	0
Physcomitrium patens	13411	5623	10533	2401	477	0
Phytophthora infestans	5	1	5	0	0	0
Picea abies	10	1	7	3	0	0
Pisaster ochraceus	1	1	1	0	0	0
Pisum sativum	1	1	0	1	0	0
Plasmodium berghei	8736	1789	5946	1926	864	0
Plasmodium falciparum	6	4	4	2	0	0
Plasmodium falciparum (isolate 3D7)	13695	2045	10908	2100	687	0
Plasmodium yoelii yoelii	2	1	0	1	1	0
Pneumocystis carinii	2	1	0	1	1	0
Polybia paulista	1	1	0	0	1	0
Poncirus trifoliata	1	1	1	0	0	0
Pongo abelii	16	9	10	6	0	0
Populus trichocarpa	1004	668	851	121	32	0
Pristionchus pacificus	12592	2415	9384	2691	517	0
Psammechinus miliaris	5	2	5	0	0	0
Pyricularia oryzae	1	1	1	0	0	0
Rattus norvegicus	162097	16217	111380	37645	13070	2
Rhea americana	2	1	2	0	0	0
Rhinella marina	3	1	2	1	0	0
Rhodotorula glutinis	1	1	1	0	0	0
Ricinus communis	14	2	12	2	0	0
Saccharomyces cerevisiae	327	58	229	93	5	0
Saccharomyces cerevisiae (strain ATCC 204508 / S288c)	103628	5332	66670	29157	7801	0
Saccharomyces cerevisiae (strain AWRI1631)	4	1	3	1	0	0
Saccharomyces cerevisiae (strain CEN.PK113-7D)	1	1	1	0	0	0
Saccharomyces cerevisiae (strain FostersB)	13	3	10	3	0	0
Saccharomyces cerevisiae (strain FostersO)	17	3	11	6	0	0
Saccharomyces cerevisiae (strain JAY291)	77	5	55	22	0	0
Saccharomyces cerevisiae (strain Lalvin EC1118 / Prise de mousse)	70	4	53	17	0	0
Saccharomyces cerevisiae (strain RM11-1a)	81	7	59	22	0	0
Saccharomyces cerevisiae (strain VIN 13)	53	2	40	13	0	0
Saccharomyces cerevisiae (strain YJM789)	253	24	190	63	0	0
Saccharomyces kudriavzevii	2468	637	1950	457	61	0
Salmo trutta	3	1	3	0	0	0
Scenedesmus fuscus	1	1	1	0	0	0
Scheffersomyces stipitis	3992	1086	3223	679	90	0
Schistocerca gregaria	3	1	3	0	0	0
Schizosaccharomyces pombe	2	1	2	0	0	0
Schizosaccharomyces pombe (strain 972 / ATCC 24843)	28197	3215	20934	6061	1202	0
Sclerotinia sclerotiorum	1	1	1	0	0	0
Scomber scombrus	4	2	4	0	0	0
Secale cereale	3	3	0	3	0	0
Selaginella moellendorffii	2624	1516	2170	437	17	0
Setaria italica	24951	6239	20691	3245	1015	0
Sinapis alba	1	1	1	0	0	0
Sipunculus nudus	1	1	1	0	0	0
Solanum chacoense	3	1	1	1	1	0
Solanum lycopersicum	7687	3411	6510	1033	144	0
Solanum tuberosum	42	27	22	16	4	0
Solea senegalensis	1	1	0	1	0	0
Sordaria macrospora	7722	2411	6087	1597	38	0
Sorghum bicolor	1	1	1	0	0	0
Spinacia oleracea	12	10	6	6	0	0
Squalus acanthias	13	2	7	6	0	0
Stichopus japonicus	4098	1343	2963	919	216	0
Strongylocentrotus purpuratus	9014	2937	7837	1007	170	0
Struthio camelus	3	1	3	0	0	0
Sus scrofa	19892	4832	15253	3831	807	1
Tetrahymena pyriformis	10	4	8	2	0	0
Tetrahymena thermophila	3	2	2	1	0	0
Tetrahymena thermophila (strain SB210)	3	2	1	2	0	0
Tetronarce californica	7	3	4	0	3	0
Thunnus thynnus	3	1	2	1	0	0
Tityus obscurus	1	1	1	0	0	0
Tityus serrulatus	2	2	2	0	0	0
Toxoplasma gondii	43	7	30	12	1	0
Toxoplasma gondii (strain ATCC 50611 / Me49)	19477	2393	14807	4277	393	0
Toxoplasma gondii (strain ATCC 50861 / VEG)	5449	2077	4922	518	9	0
Tribolium castaneum	9	3	5	4	0	0
Triticum aestivum	68832	22166	55024	11846	1962	0
Trypanosoma brucei brucei	3018	911	2236	728	54	0
Trypanosoma brucei rhodesiense	3	1	2	1	0	0
Trypanosoma cruzi (strain CL Brener)	338	194	230	96	12	0
Trypanosoma cruzi Dm28c	11550	2176	8099	3106	345	0
Vanderwaltozyma polyspora	4923	1155	3996	813	114	0
Vitis vinifera	2846	1381	2294	472	80	0
Xenopus laevis	5352	2134	3812	1264	276	0
Xenopus tropicalis	6	3	2	4	0	0
Zea mays	80883	21631	64097	14395	2391	0
Zea mays subsp. parviglumis	5	4	3	1	1	0
Zygosaccharomyces rouxii	5097	1138	4198	784	115	0
Total	2769163	362707	1930151	638944	200020	48
