# Supplementary material for: EPSD 2.0: An Updated Database of Protein Phosphorylation Sites Across Eukaryotic Species
Source: Genomics Proteomics Bioinformatics. 2025 Jun 20;23(3):qzaf057. doi: 10.1093/gpbjnl/qzaf057 (PMC12448286; doi:10.1093/gpbjnl/qzaf057)
Supplement: qzaf057_Supplementary_Data [file qzaf057_supplementary_data.zip › Table S5.xlsx]

## Sheet: Table S5
Table S5 The comparison of EPSD 2.0 and the EPSD 1.0
Content	EPSD 2.0	EPSD 1.0
Known data
Species	223	68
Phosphorylation proteins	362707	209326
Experimentally determined p-sites	2769163	1616804
Functional p-sites	32762	N/A
Functional events	88074	N/A
pS	1930151	1085095
pT	638944	394648
pY	200020	137061
Data integration
Data size	36.2 Gb	14.1 Gb
Integrated information	Basic information, protein sequence, nucleotide sequence, phosphorylation regulator, genetic variation & mutation, functional annotation, structure, physicochemical property, functional domain, disease-associated information, protein-protein interaction, drug-target relation, orthologous information, biological pathway, transcriptional regulation, mRNA expression, protein expression/proteomics an…
